# Supplementary material for: Stability of circulating microRNAs in serum
Source: PLoS One. 2022 Aug 31;17(8):e0268958. doi: 10.1371/journal.pone.0268958 (PMC9432728; doi:10.1371/journal.pone.0268958)
Supplement: S1 Table — (XLSX) [file pone.0268958.s001.xlsx]

## Sheet: Tabel1
Supplemental Table S1
	miRNA					miRNA					miRNA					miRNA					miRNA					miRNA					miRNA					miRNA					miRNA					miRNA
	192-5p					361-5p					28-5p					194-5p					125b-5p					27b-3p					151a-5p					1260a					100-5p					151a-3p
	Fresh morning	morning -80°	Fresh noon	noon -80°		Fresh morning	morning -80°	Fresh noon	noon -80°		Fresh morning	morning -80°	Fresh noon	noon -80°		Fresh morning	morning -80°	Fresh noon	noon -80°		Fresh morning	morning -80°	Fresh noon	noon -80°		Fresh morning	morning -80°	Fresh noon	noon -80°		Fresh morning	morning -80°	Fresh noon	noon -80°		Fresh morning	morning -80°	Fresh noon	noon -80°		Fresh morning	morning -80°	Fresh noon	noon -80°		Fresh morning	morning -80°	Fresh noon	noon -80°
Sample	A	B	A	B		A	B	A	B		A	B	A	B		A	B	A	B		A	B	A	B		A	B	A	B		A	B	A	B		A	B	A	B		A	B	A	B		A	B	A	B
1	10.5432	10.3987	9.49542	9.7038		7.39464	8.31744	8.30369	9.18541		11.0374	12.592	12.0357	14.0115		9.54064	10.6048	9.99518	10.8995		7.39677	7.80383	7.64871	8.26254		7.63562	9.13677	7.89998	9.09265		8.28431	8.94727	8.57023	9.80114		6.58301	5.79197	5.14546	5.83912		9.47317	11.4103	9.29204	9.48275		7.78845	8.30448	8.20935	9.0036
2	10.3109	10.6978	9.32207	10.0596		7.43998	8.09345	7.31309	8.44587		11.9384	13.635	13.2354	13.5738		10.1442	11.3319	9.92899	10.3453		7.48659	8.05628	7.53203	7.84501		8.21302	8.64262	7.68524	7.58518		8.40014	9.20271	9.02349	9.77883		5.09479	4.19679	5.05058	5.34885		9.65686	9.67674	9.83349	7.92265		7.77008	9.07281	8.191	9.1615
3	10.318	10.7994	10.4691	10.377		8.28916	8.22683	8.58444	7.97876		13.8236	14.1175	13.2783	14.4558		10.5019	11.4157	10.3623	10.4219		8.17711	8.42854	8.36883	8.43674		8.43405	9.91891	8.97315	9.45142		8.69536	9.36235	9.22164	8.75812		5.51277	6.65007	5.50372	5.31584		10.1271	10.7953	9.66594	10.2136		8.68814	8.76269	8.81187	8.82285
4	9.23499	9.70574	9.91487	10.1794		6.59897	7.23148	8.29421	8.70013		11.7964	13.0547	15.1715	14.9322		9.48173	10.7203	9.84841	11.3257		6.91974	7.59468	7.65807	7.87365		7.05306	7.79926	8.86607	9.2175		8.14902	8.48195	10.1025	10.983		5.47351	5.34758	6.23523	6.66454		10.0589	9.61106	11.0347	9.96837		7.22667	7.839	9.30732	10.2215
5	9.33186	10.1247	9.62265	9.43551		7.35792	7.92506	7.50582	7.68255		16.1576	14.4778	12.7281	14.9477		9.48984	10.5992	10.4482	10.4063		7.51687	8.07042	7.42137	7.81726		8.25256	8.30043	7.97332	9.0618		9.04851	9.84052	9.19287	10.0468		5.91218	4.93237	4.90541	5.67629		9.60734	9.6574	9.58698	9.77898		8.42654	9.68301	8.58314	8.8969
6	10.1076	9.52158	9.15582	10.131		8.36102	7.72043	7.0352	7.74369		13.0531	12.7703	12.3063	13.8526		10.7665	9.12312	9.71851	10.7908		8.47352	7.98234	7.80787	8.18756		8.26243	9.03117	7.67269	8.31332		9.0898	8.90372	8.26981	9.0747		5.36246	5.66057	4.53679	4.89976		9.23152	10.2197	6.20683	7.63359		9.73224	8.44446	8.10409	9.22811
7	9.33571	10.6126	10.1606	9.68137		7.9092	8.85919	7.63738	7.94777		13.5113	14.7029	12.6694	13.7368		10.2176	12.093	11.0143	11.156		7.96225	8.4883	7.62997	7.69307		9.24404	9.44771	8.98568	8.69707		9.18323	9.60503	8.54969	8.59808		4.93335	5.27915	5.38469	3.77332		7.85409	9.9695	9.06689	7.60434		8.76371	9.88275	8.36584	8.83921
8	10.2771	10.0589	10.1247	10.4429		7.50321	9.27386	7.84515	8.26274		12.5459	14.8721	14.013	13.7456		10.5689	11.334	11.0388	11.6969		7.7245	8.38257	7.83474	8.03867		7.80428	9.27469	8.30138	9.50749		8.75081	9.76991	9.16893	9.41292		5.03858	6.215	5.65891	6.24056		9.09453	10.5046	8.88966	10.9251		8.5916	9.44842	8.31296	8.89422
